# Supplementary material for: When Drivers Step Off the Bus: Well-Being and Turnover Intention in the Public Transport Sector
Source: Int J Environ Res Public Health. 2026 Apr 12;23(4):485. doi: 10.3390/ijerph23040485 (PMC13115743; doi:10.3390/ijerph23040485)
Supplement: Supplementary file 1 [file ijerph-23-00485-s001.zip]

Archive with 1 entries (1 files):
- ijerph-4213626-supplementary.pdf
